# Supplementary material for: Genotype Combinations Drive Variability in the Microbiome Configuration of the Rhizosphere of Maize/Bean Intercropping System
Source: Int J Mol Sci. 2024 Jan 20;25(2):1288. doi: 10.3390/ijms25021288 (PMC10815965; doi:10.3390/ijms25021288)
Supplement: Supplementary file 1 [file ijms-25-01288-s001.zip]

Archive with 1 entries (1 files):
- ijms-2717719-supplementary.pdf
